# Supplementary material for: Characterization of Paenibacillus sp. GKG Endo-β-1, 3-Glucanase, a Member of Family 81 Glycoside Hydrolases
Source: Microorganisms. 2022 Sep 28;10(10):1930. doi: 10.3390/microorganisms10101930 (PMC9609564; doi:10.3390/microorganisms10101930)
Supplement: Supplementary file 1 [file microorganisms-10-01930-s001.zip]

Archive with 1 entries (1 files):
- microorganisms-1935338-supplementary.pdf
